# Supplementary material for: Upconversion Emission Studies in Er3+/Yb3+ Doped/Co-Doped NaGdF4 Phosphor Particles for Intense Cathodoluminescence and Wide Temperature-Sensing Applications
Source: Materials (Basel). 2022 Sep 21;15(19):6563. doi: 10.3390/ma15196563 (PMC9570846; doi:10.3390/ma15196563)
Supplement: Supplementary file 1 [file materials-15-06563-s001.zip]

Archive with 1 entries (1 files):
- materials-1856473-supplementary.pdf
